# Supplementary material for: ﻿A new species of Cletocamptus Schmankevitsch, 1875 (Copepoda, Harpacticoida, Canthocamptidae) from Rayong Province, Eastern Thailand
Source: Zookeys. 2023 Feb 28;1151:1–29. doi: 10.3897/zookeys.1151.96715 (PMC10208232; doi:10.3897/zookeys.1151.96715)
Supplement: XML Treatment for Cletocamptus thailandensis [file zookeys.1151.96715-treatment1.xml]

<!DOCTYPE tp:taxon-treatment
  PUBLIC "-//TaxonX//DTD Taxonomic Treatment Publishing DTD v0 20100105//EN" "tax-treatment-NSO.dtd">
<tp:taxon-treatment xmlns:tp="http://www.plazi.org/taxpub"><tp:treatment-meta><kwd-group><label>Taxon classification</label><kwd>
                  <named-content content-type="kingdom">Animalia</named-content>
                </kwd><kwd>
                  <named-content content-type="order">Harpacticoida</named-content>
                </kwd><kwd>
                  <named-content content-type="family">Canthocamptidae</named-content>
                </kwd></kwd-group><mixed-citation publication-type="journal"><person-group><name><surname>Boonyanusith</surname><given-names>Chaichat</given-names></name><name><surname>Wongkamhaeng</surname><given-names>Koraon</given-names></name></person-group><article-title>﻿A new species of <italic><tp:taxon-name><tp:taxon-name-part taxon-name-part-type="genus" reg="Cletocamptus">Cletocamptus</tp:taxon-name-part></tp:taxon-name></italic> Schmankevitsch, 1875 (<tp:taxon-name><tp:taxon-name-part taxon-name-part-type="subclass">Copepoda</tp:taxon-name-part></tp:taxon-name>, <tp:taxon-name><tp:taxon-name-part taxon-name-part-type="order">Harpacticoida</tp:taxon-name-part></tp:taxon-name>, <tp:taxon-name><tp:taxon-name-part taxon-name-part-type="family">Canthocamptidae</tp:taxon-name-part></tp:taxon-name>) from Rayong Province, Eastern Thailand</article-title><source>Zookeys</source><day>28</day><month>02</month><year>2023</year><volume>1151</volume><fpage>1</fpage><lpage>29</lpage><pub-id pub-id-type="doi">10.3897/zookeys.1151.96715</pub-id></mixed-citation></tp:treatment-meta><tp:nomenclature><label>﻿</label><tp:taxon-name>
                <object-id xmlns:xlink="http://www.w3.org/1999/xlink" content-type="arpha" xlink:type="simple">3F794CB1-1F5A-5A4B-A056-49DFA5E4C01C</object-id>
                <tp:taxon-name-part taxon-name-part-type="genus" reg="Cletocamptus">Cletocamptus</tp:taxon-name-part>
                <tp:taxon-name-part taxon-name-part-type="species" reg="thailandensis">thailandensis</tp:taxon-name-part>
                <object-id xmlns:xlink="http://www.w3.org/1999/xlink" content-type="zoobank" xlink:type="simple">https://zoobank.org/31517B17-C7FE-484F-B96B-69F54CBA879E</object-id>
              </tp:taxon-name><tp:taxon-status xmlns:xlink="http://www.w3.org/1999/xlink" xlink:type="simple">sp. nov.</tp:taxon-status><xref ref-type="fig" rid="F2">Figs 2</xref><xref ref-type="fig" rid="F3">, 3</xref><xref ref-type="fig" rid="F4">, 4</xref><xref ref-type="fig" rid="F5">, 5</xref><xref ref-type="fig" rid="F6">, 6</xref><xref ref-type="fig" rid="F7">, 7 (female), 8–11 (male)</xref></tp:nomenclature><tp:treatment-sec sec-type="material" id="SECID0EGFAE"><title>Material examined.</title><p><bold><italic>Holotype</italic></bold>: Thailand • 1 ♀ (adult), 670 μm long; Rayong Province;<named-content xmlns:xlink="http://www.w3.org/1999/xlink" content-type="dwc:verbatimCoordinates" xlink:type="simple"><named-content content-type="geo-json" specific-use="{&#34;type&#34;:&#34;Point&#34;,&#34;coordinates&#34;:[101.798656,12.764711]}" id="NCID0EUFAE" xlink:type="simple"> 12°45'52.96"N, 101°47'55.16"E</named-content></named-content>, 24 m a.s.l.; 19 Jul. 2022; C. Boonyanusith leg.; hand net; completely dissected and mounted on a slide in glycerol and sealed with nail polish; PSUZC-PK2007-01. <bold><italic>Allotype</italic></bold>: Thailand • 1 ♂ (adult), 483 μm long; 22 May 2022; other collection data as for holotype; PSUZC-PK2007-02. <bold><italic>Paratypes</italic></bold>: Thailand • 1 ♀ (adult) and 1 ♂ (adult); same data as for holotype; PSUZC-PK2007-03 and PSUZC-PK2007-04, respectively.</p></tp:treatment-sec><tp:treatment-sec sec-type="material" id="SECID0E6FAE"><title>Additional material.</title><p>Thailand • 1 ♂ (adult), 1 ♀ (adult); same data as for holotype; preserved in 70% ethanol; retained in collection of the first author (CB).</p></tp:treatment-sec><tp:treatment-sec sec-type="diagnosis" id="SECID0EEGAE"><title>Diagnosis.</title><p><bold>Female</bold>: Body fusiform. All abdominal somites with row of moderately long spinules on lateral surface. Anal operculum with two rows of spinules. Caudal ramus ca. 1.7× as long as wide, with three rows of spinules on inner margin. Antennary exopod with three setae. Mandibular palp with two setae on free segment and one seta arising nearby. Praecoxal arthrite of maxillule with moderately strong, lateral seta. P1Endp-1 reaching distal fourth of <abbrev xmlns:xlink="http://www.w3.org/1999/xlink" xlink:title="exopod" id="ABBRID0EMGAE" xlink:type="simple">Exp</abbrev>-2, with inner seta. Armature complement of <abbrev xmlns:xlink="http://www.w3.org/1999/xlink" xlink:title="exopod" id="ABBRID0EQGAE" xlink:type="simple">Exp</abbrev>-3 and <abbrev xmlns:xlink="http://www.w3.org/1999/xlink" xlink:title="endopod" id="ABBRID0EUGAE" xlink:type="simple">Endp</abbrev>-2, from P1–P4: 4.5.6.5 and 3.3.5.2, respectively. Inner apical seta on P3Endp-3 reaching mid length of outer one. P5 with large notch between baseoendopodal lobe and exopodal one, with six marginal setae on the former and five setae on the latter. P6 reduced to small protuberance with one apical seta on peduncle. <bold>Male</bold>: Left and right legs of P5 fused at base, with three marginal setae on baseoendopodal lobe and four setae on exopodal one. P6 reduced to simple unarmed plate.</p></tp:treatment-sec><tp:treatment-sec sec-type="description" id="SECID0E1GAE"><title>Description of adult female.</title><p>Total body length, excluding caudal setae, ranging from 630 µm to 680 µm (mean = 655; <italic>n</italic> = 4). Habitus tapering posteriorly, with maximum width at posterior fourth of cephalothorax (Fig. <xref ref-type="fig" rid="F2">2A, B</xref>). Rostrum (Fig. <xref ref-type="fig" rid="F3">3A</xref>) well developed, distinct, with broad base and rounded tip; dorsal surface with pair of sensilla; ventral surface with arch row of long spinules subdistally. Prosome ca. 1.1× as long as urosome (including caudal rami), comprising cephalothorax and three free pedigerous somites (P2–P4-bearing somites). Cephalothorax ca. 1.1× as long as wide and ca. 0.5× as long as length of prosome, furnished with numerous pits, with numerous sensilla and with long spinules along margin dorsally and laterally (Fig. <xref ref-type="fig" rid="F2">2A, B</xref>). Dorsal and lateral surfaces of free pedigerous somites with numerous transverse rows of spinules, with stronger spinules and subdistal sensilla near posterior margin; posterior margin with long spinules.</p><fig id="F2" position="float" orientation="portrait"><object-id xmlns:xlink="http://www.w3.org/1999/xlink" content-type="doi" xlink:type="simple">10.3897/zookeys.1151.96715.figure2</object-id><object-id xmlns:xlink="http://www.w3.org/1999/xlink" content-type="arpha" xlink:type="simple">9D916B8A-9123-5221-A541-B4E37E664A28</object-id><label>Figure 2.</label><caption><p><italic><tp:taxon-name><tp:taxon-name-part taxon-name-part-type="genus" reg="Cletocamptus">Cletocamptus</tp:taxon-name-part><tp:taxon-name-part taxon-name-part-type="species" reg="thailandensis">thailandensis</tp:taxon-name-part></tp:taxon-name></italic> sp. nov. female, holotype <bold>A</bold> habitus, dorsal view <bold>B</bold> habitus, lateral view (Arrows indicate rows of moderately long spinules) <bold>C</bold> anal somite and caudal rami, dorsal view <bold>D</bold> caudal ramus, dorsal view (Arrows indicate cuticular pore and additional row of spinules). Scale bars: 50 μm.</p></caption><graphic xmlns:xlink="http://www.w3.org/1999/xlink" xlink:href="zookeys-1151-001_article-96715__-g002.jpg" position="float" orientation="portrait" xlink:type="simple" id="oo_817106.jpg"><uri content-type="original_file" xlink:type="simple">https://binary.pensoft.net/fig/817106</uri></graphic></fig><fig id="F3" position="float" orientation="portrait"><object-id xmlns:xlink="http://www.w3.org/1999/xlink" content-type="doi" xlink:type="simple">10.3897/zookeys.1151.96715.figure3</object-id><object-id xmlns:xlink="http://www.w3.org/1999/xlink" content-type="arpha" xlink:type="simple">AFBA644C-70B2-572B-9243-6EC953C9E5B3</object-id><label>Figure 3.</label><caption><p><italic><tp:taxon-name><tp:taxon-name-part taxon-name-part-type="genus" reg="Cletocamptus">Cletocamptus</tp:taxon-name-part><tp:taxon-name-part taxon-name-part-type="species" reg="thailandensis">thailandensis</tp:taxon-name-part></tp:taxon-name></italic> sp. nov. female, holotype <bold>A</bold> rostrum, ventral view <bold>B</bold> urosome, ventral view <bold>C</bold> P5. Scale bars: 50 μm.</p></caption><graphic xmlns:xlink="http://www.w3.org/1999/xlink" xlink:href="zookeys-1151-001_article-96715__-g003.jpg" position="float" orientation="portrait" xlink:type="simple" id="oo_817107.jpg"><uri content-type="original_file" xlink:type="simple">https://binary.pensoft.net/fig/817107</uri></graphic></fig><p>Urosome (Figs <xref ref-type="fig" rid="F2">2A, B</xref>, <xref ref-type="fig" rid="F3">3B</xref>) comprising fifth pedigerous somite (P5-bearing somite), genital double-somite, and three free abdominal somites; lateral surface of all abdominal somites with row of moderately long spinules (Fig. <xref ref-type="fig" rid="F2">2B</xref>). Fifth pedigerous somite (first urosomite) with numerous transverse rows of spinules, with spinules and subdistal sensilla near posterior margin; posterior margin with larger spinules dorsally and long spinules laterally. Second and third urosomites fused ventrally forming genital double-somite, ca. 0.6× as wide as long, with subchitinous rib representing former division of genital somite and first abdominal one and dividing genital double-somite into anterior and posterior portions; dorsal and lateral surfaces of both portions with numerous transverse rows of spinules, with spinules along margin of subchitinous rib and with hair-like spinules near posterior margin of posterior portion; ventral surface with row of spinules medially, with ventral pore beside medial row of spinules (Fig. <xref ref-type="fig" rid="F3">3B</xref>); posterior margin of double-somite with moderately long spinules. Genital field (Fig. <xref ref-type="fig" rid="F3">3B</xref>) with ovipore medially at the middle of genital double-somite. Second and third abdominal somites (fourth and fifth urosomites) with numerous transverse rows of spinules, with hair-like spinules dorsally and sensilla near posterior margin and with moderately longer spinules along posterior margin.</p><p>Anal somite (Figs <xref ref-type="fig" rid="F2">2C</xref>, <xref ref-type="fig" rid="F3">3B</xref>) with pair of dorsal sensilla in front of anal operculum, with numerous paired rows of moderately long spinules on dorsal, lateral, and ventral surfaces as shown, accompanied with two pairs of cuticular pores ventrally. Anal operculum slightly convex, with two rows of spinules.</p><p>Caudal rami (Figs <xref ref-type="fig" rid="F2">2C, D</xref>, <xref ref-type="fig" rid="F3">3B</xref>) slightly divergent, each ca. 1.7× as long as wide, with seven setae; ornamentation comprised of three transverse rows of spinules on inner margin, row of spinules dorsally near distal margin, oblique row of strong spinules near insertion of seta IV, row of long spinules ventrally near insertion of seta IV and seta V, and cuticular pore near base of seta II. <abbrev xmlns:xlink="http://www.w3.org/1999/xlink" xlink:title="anterolateral accessory seta" id="ABBRID0EWKAE" xlink:type="simple">Seta I</abbrev> inserted ventro-laterally near insertion of rami; seta II and seta III inserted closely to each another at anterior third of ramus; seta IV and V, ca. 0.22 and ca. 0.58 of body length, respectively, with fracture plane in seta V; seta VI slender, inserted on inner distal corner; seta VII biarticulate, inserted at mid length of ramus medially.</p><p>Antennule (Fig. <xref ref-type="fig" rid="F4">4A</xref>) six-segmented. First segment with two rows of spinules medially. Fourth segment with aesthetasc on peduncle; aesthetasc slightly elongated, &gt; 45% of length of aesthetasc surpassing the tip of antennule. Ultimate segment ca. 4.5× as long as wide, with aesthetasc. Aesthetascs fused to seta at base. Armature formula: 1-[1], 2-[9], 3-[6], 4-[1 + (1 + <abbrev xmlns:xlink="http://www.w3.org/1999/xlink" xlink:title="aesthetasc" id="ABBRID0EALAE" xlink:type="simple">ae</abbrev>)], 5-[1], 6-[9 + (1 + <abbrev xmlns:xlink="http://www.w3.org/1999/xlink" xlink:title="aesthetasc" id="ABBRID0EELAE" xlink:type="simple">ae</abbrev>)].</p><fig id="F4" position="float" orientation="portrait"><object-id xmlns:xlink="http://www.w3.org/1999/xlink" content-type="doi" xlink:type="simple">10.3897/zookeys.1151.96715.figure4</object-id><object-id xmlns:xlink="http://www.w3.org/1999/xlink" content-type="arpha" xlink:type="simple">E22318FF-6578-5169-9FD2-905A4F5B7076</object-id><label>Figure 4.</label><caption><p><italic><tp:taxon-name><tp:taxon-name-part taxon-name-part-type="genus" reg="Cletocamptus">Cletocamptus</tp:taxon-name-part><tp:taxon-name-part taxon-name-part-type="species" reg="thailandensis">thailandensis</tp:taxon-name-part></tp:taxon-name></italic> sp. nov. female, holotype <bold>A</bold> antennule <bold>B</bold> antenna <bold>C</bold> mandible. Scale bars: 50 μm.</p></caption><graphic xmlns:xlink="http://www.w3.org/1999/xlink" xlink:href="zookeys-1151-001_article-96715__-g004.jpg" position="float" orientation="portrait" xlink:type="simple" id="oo_817108.jpg"><uri content-type="original_file" xlink:type="simple">https://binary.pensoft.net/fig/817108</uri></graphic></fig><p>Antenna (Fig. <xref ref-type="fig" rid="F4">4B</xref>) biramous, comprising coxa, allobasis, one-segmented <abbrev xmlns:xlink="http://www.w3.org/1999/xlink" xlink:title="exopod" id="ABBRID0EMMAE" xlink:type="simple">Exp</abbrev>, and one-segmented <abbrev xmlns:xlink="http://www.w3.org/1999/xlink" xlink:title="endopod" id="ABBRID0EQMAE" xlink:type="simple">Endp</abbrev>. Coxa short, with arch row of spinules on outer margin. Allobasis with two abexopodal setae. <abbrev xmlns:xlink="http://www.w3.org/1999/xlink" xlink:title="exopod" id="ABBRID0EUMAE" xlink:type="simple">Exp</abbrev> cylindrical, with few spinules subdistally and armed with one lateral seta and two apical setae (one of the apical setae short and slim). <abbrev xmlns:xlink="http://www.w3.org/1999/xlink" xlink:title="endopod" id="ABBRID0EYMAE" xlink:type="simple">Endp</abbrev> club-shaped, with one short seta and two spines medially on inner margin, and five apical setae of which two innermost ones spiniform, two median ones geniculate, outermost one spiniform with two strong spinules half-length of element and bipinnate along distal half; spinule ornamentation comprised of proximal and distal rows of strong spinules, and row of spinules distally.</p><p>Mandible (Fig. <xref ref-type="fig" rid="F4">4C</xref>) comprising sclerotized coxal gnathobase and mandibular palp. Coxal gnathobase with two arch rows of spinules as shown; cutting edge with five bicuspidate and multicuspidate teeth, with one pyriform element and pinnate, ventral seta. Mandibular palp one-segmented, with two apical setae, accompanied with one short seta inserted nearby.</p><p>Maxillule (Fig. <xref ref-type="fig" rid="F5">5A, B</xref>) comprising robust praecoxa, coxa, and basal complex, the latter composed of basis with <abbrev xmlns:xlink="http://www.w3.org/1999/xlink" xlink:title="endopod" id="ABBRID0EINAE" xlink:type="simple">Endp</abbrev> and <abbrev xmlns:xlink="http://www.w3.org/1999/xlink" xlink:title="exopod" id="ABBRID0EMNAE" xlink:type="simple">Exp</abbrev> completely incorporated to the latter. Praecoxal arthrite with row of spinules on caudal surface and on lateral margin, armed with surface seta on frontal surface and nine distal elements: seven of which strong, curved spines, subdistal seta slim and pinnate, lateral seta moderately strong and pinnate. Coxa with cylindrical endite bearing two smooth apical setae, and with few spinules. Basis seemingly with three apical setae of which middle robust and pinnate. <abbrev xmlns:xlink="http://www.w3.org/1999/xlink" xlink:title="endopod" id="ABBRID0EQNAE" xlink:type="simple">Endp</abbrev> and <abbrev xmlns:xlink="http://www.w3.org/1999/xlink" xlink:title="exopod" id="ABBRID0EUNAE" xlink:type="simple">Exp</abbrev> completely incorporated to basis, seemingly represented by three setae each.</p><fig id="F5" position="float" orientation="portrait"><object-id xmlns:xlink="http://www.w3.org/1999/xlink" content-type="doi" xlink:type="simple">10.3897/zookeys.1151.96715.figure5</object-id><object-id xmlns:xlink="http://www.w3.org/1999/xlink" content-type="arpha" xlink:type="simple">C0CEE12D-D494-56F9-96D1-B3371EDFD140</object-id><label>Figure 5.</label><caption><p><italic><tp:taxon-name><tp:taxon-name-part taxon-name-part-type="genus" reg="Cletocamptus">Cletocamptus</tp:taxon-name-part><tp:taxon-name-part taxon-name-part-type="species" reg="thailandensis">thailandensis</tp:taxon-name-part></tp:taxon-name></italic> sp. nov. female, holotype <bold>A</bold> maxillule, frontal view <bold>B</bold> praecoxal arthrite, caudal view <bold>C</bold> maxilla, caudal view <bold>D</bold> maxilliped, caudal view. Scale bar: 50 μm.</p></caption><graphic xmlns:xlink="http://www.w3.org/1999/xlink" xlink:href="zookeys-1151-001_article-96715__-g005.jpg" position="float" orientation="portrait" xlink:type="simple" id="oo_817109.jpg"><uri content-type="original_file" xlink:type="simple">https://binary.pensoft.net/fig/817109</uri></graphic></fig><p>Maxilla (Fig. <xref ref-type="fig" rid="F5">5C</xref>) composed of syncoxa and allobasis, and <abbrev xmlns:xlink="http://www.w3.org/1999/xlink" xlink:title="endopod" id="ABBRID0E5OAE" xlink:type="simple">Endp</abbrev> fully incorporated to the latter. Syncoxa with two endites, each endite armed with three elements apically, one of which slender. Allobasis drawn out into claw, with one seta basally on caudal surface. <abbrev xmlns:xlink="http://www.w3.org/1999/xlink" xlink:title="endopod" id="ABBRID0ECPAE" xlink:type="simple">Endp</abbrev> completely incorporated to allobasis, represented by three smooth setae.</p><p>Maxilliped (Fig. <xref ref-type="fig" rid="F5">5D</xref>) subchelate, three-segmented, comprising syncoxa, basis, and <abbrev xmlns:xlink="http://www.w3.org/1999/xlink" xlink:title="endopod" id="ABBRID0EMPAE" xlink:type="simple">Endp</abbrev>. Syncoxa with curved row of spinules on caudal surface, with one pinnate seta on inner distal corner. Basis with longitudinal row of spinules on frontal and caudal surfaces, and two transverse rows of spinules on outer margin. <abbrev xmlns:xlink="http://www.w3.org/1999/xlink" xlink:title="endopod" id="ABBRID0EQPAE" xlink:type="simple">Endp</abbrev> drawn out into strong claw and armed with one minute seta near base.</p><p>P1–P4 comprised of intercoxal sclerite, praecoxa, coxa, basis, and two rami.</p><p>P1 (Fig. <xref ref-type="fig" rid="F6">6A</xref>). Intercoxal sclerite as shown, with two rows of minute spinules on each side. Praecoxa triangular, with spinules along distal margin and on outer distal corner. Coxa rectangular, with one row of spinules medially, with two oblique rows of spinules and with strong spinules on outer distal corner. Basis with integumental pore on frontal surface, with oblique row of spinules and three rows of stronger spinules of which innermost at base of inner spine, median between insertion of rami, outermost at base of <abbrev xmlns:xlink="http://www.w3.org/1999/xlink" xlink:title="exopod" id="ABBRID0E2PAE" xlink:type="simple">Exp</abbrev>; armament comprising outer and inner spines, inner spine reaching distal third of <abbrev xmlns:xlink="http://www.w3.org/1999/xlink" xlink:title="proximal (distal) segment of the endopod of the swimming legs" id="ABBRID0E6PAE" xlink:type="simple">Endp-1</abbrev>. <abbrev xmlns:xlink="http://www.w3.org/1999/xlink" xlink:title="exopod" id="ABBRID0EDQAE" xlink:type="simple">Exp</abbrev> three-segmented, all segments with spinule row on outer margin and outer distal corner; <abbrev xmlns:xlink="http://www.w3.org/1999/xlink" xlink:title="proximal (middle, distal) segment of the exopod of the swimming legs" id="ABBRID0EHQAE" xlink:type="simple">Exp-1</abbrev> with outer spine; <abbrev xmlns:xlink="http://www.w3.org/1999/xlink" xlink:title="exopod" id="ABBRID0ELQAE" xlink:type="simple">Exp</abbrev>-2 with outer spine and inner seta; <abbrev xmlns:xlink="http://www.w3.org/1999/xlink" xlink:title="exopod" id="ABBRID0EPQAE" xlink:type="simple">Exp</abbrev>-3 with four elements: innermost and inner apical ones slender. <abbrev xmlns:xlink="http://www.w3.org/1999/xlink" xlink:title="endopod" id="ABBRID0ETQAE" xlink:type="simple">Endp</abbrev> two-segmented, reaching tip of <abbrev xmlns:xlink="http://www.w3.org/1999/xlink" xlink:title="exopod" id="ABBRID0EXQAE" xlink:type="simple">Exp</abbrev>; <abbrev xmlns:xlink="http://www.w3.org/1999/xlink" xlink:title="proximal (distal) segment of the endopod of the swimming legs" id="ABBRID0E2QAE" xlink:type="simple">Endp-1</abbrev> reaching distal fourth of <abbrev xmlns:xlink="http://www.w3.org/1999/xlink" xlink:title="exopod" id="ABBRID0E6QAE" xlink:type="simple">Exp</abbrev>-2, with inner seta; <abbrev xmlns:xlink="http://www.w3.org/1999/xlink" xlink:title="endopod" id="ABBRID0EDRAE" xlink:type="simple">Endp</abbrev>-2 slightly longer than <abbrev xmlns:xlink="http://www.w3.org/1999/xlink" xlink:title="proximal (distal) segment of the endopod of the swimming legs" id="ABBRID0EHRAE" xlink:type="simple">Endp-1</abbrev>, with three elements of which outer apical spiniform.</p><fig id="F6" position="float" orientation="portrait"><object-id xmlns:xlink="http://www.w3.org/1999/xlink" content-type="doi" xlink:type="simple">10.3897/zookeys.1151.96715.figure6</object-id><object-id xmlns:xlink="http://www.w3.org/1999/xlink" content-type="arpha" xlink:type="simple">DD50239E-A7AE-5647-B7BA-DF2ADF14C37E</object-id><label>Figure 6.</label><caption><p><italic><tp:taxon-name><tp:taxon-name-part taxon-name-part-type="genus" reg="Cletocamptus">Cletocamptus</tp:taxon-name-part><tp:taxon-name-part taxon-name-part-type="species" reg="thailandensis">thailandensis</tp:taxon-name-part></tp:taxon-name></italic> sp. nov. female, holotype <bold>A</bold> P1 <bold>B</bold> P2. Scale bar: 50 μm.</p></caption><graphic xmlns:xlink="http://www.w3.org/1999/xlink" xlink:href="zookeys-1151-001_article-96715__-g006.jpg" position="float" orientation="portrait" xlink:type="simple" id="oo_817110.jpg"><uri content-type="original_file" xlink:type="simple">https://binary.pensoft.net/fig/817110</uri></graphic></fig><p>P2 (Fig. <xref ref-type="fig" rid="F6">6B</xref>). Intercoxal sclerite as shown, bare. Praecoxa with spinules along distal margin. Coxa with row of spinules medially and strong spinules along outer margin. Basis as that of P1 but lacking inner spine and inner distal corner; spinule row between rami with smaller spinules relative to those of P1; with medial pore proximally. <abbrev xmlns:xlink="http://www.w3.org/1999/xlink" xlink:title="exopod" id="ABBRID0ENSAE" xlink:type="simple">Exp</abbrev> three-segmented, with spinule ornamentation as that of P1, additionally with row of spinule on inner distal corner of <abbrev xmlns:xlink="http://www.w3.org/1999/xlink" xlink:title="proximal (middle, distal) segment of the exopod of the swimming legs" id="ABBRID0ERSAE" xlink:type="simple">Exp-1</abbrev> and <abbrev xmlns:xlink="http://www.w3.org/1999/xlink" xlink:title="exopod" id="ABBRID0EVSAE" xlink:type="simple">Exp</abbrev>-2; <abbrev xmlns:xlink="http://www.w3.org/1999/xlink" xlink:title="proximal (middle, distal) segment of the exopod of the swimming legs" id="ABBRID0EZSAE" xlink:type="simple">Exp-1</abbrev> with outer spine; <abbrev xmlns:xlink="http://www.w3.org/1999/xlink" xlink:title="exopod" id="ABBRID0E4SAE" xlink:type="simple">Exp</abbrev>-2 with outer spine and inner seta; <abbrev xmlns:xlink="http://www.w3.org/1999/xlink" xlink:title="exopod" id="ABBRID0EBTAE" xlink:type="simple">Exp</abbrev>-3 with five elements (two outer spines, two distal and one inner seta). <abbrev xmlns:xlink="http://www.w3.org/1999/xlink" xlink:title="endopod" id="ABBRID0EFTAE" xlink:type="simple">Endp</abbrev> two-segmented, reaching middle of <abbrev xmlns:xlink="http://www.w3.org/1999/xlink" xlink:title="exopod" id="ABBRID0EJTAE" xlink:type="simple">Exp</abbrev>-2; <abbrev xmlns:xlink="http://www.w3.org/1999/xlink" xlink:title="proximal (distal) segment of the endopod of the swimming legs" id="ABBRID0ENTAE" xlink:type="simple">Endp-1</abbrev> small, wider than long, with inner spinules; <abbrev xmlns:xlink="http://www.w3.org/1999/xlink" xlink:title="endopod" id="ABBRID0ERTAE" xlink:type="simple">Endp</abbrev>-2 ca. 3.0× as long as wide, with spinule ornamentation on outer and inner margins, armed with three elements of which outer spiniform and slender.</p><p>P3 (Fig. <xref ref-type="fig" rid="F7">7A</xref>). Intercoxal sclerite, praecoxa, coxa, and basis as those of P2. <abbrev xmlns:xlink="http://www.w3.org/1999/xlink" xlink:title="exopod" id="ABBRID0E2TAE" xlink:type="simple">Exp</abbrev> three-segmented; <abbrev xmlns:xlink="http://www.w3.org/1999/xlink" xlink:title="proximal (middle, distal) segment of the exopod of the swimming legs" id="ABBRID0E6TAE" xlink:type="simple">Exp-1</abbrev> and <abbrev xmlns:xlink="http://www.w3.org/1999/xlink" xlink:title="exopod" id="ABBRID0EDUAE" xlink:type="simple">Exp</abbrev>-2 as those of P2; <abbrev xmlns:xlink="http://www.w3.org/1999/xlink" xlink:title="exopod" id="ABBRID0EHUAE" xlink:type="simple">Exp</abbrev>-3 with six elements (two outer spines, two distal and two inner seta). <abbrev xmlns:xlink="http://www.w3.org/1999/xlink" xlink:title="endopod" id="ABBRID0ELUAE" xlink:type="simple">Endp</abbrev> two-segmented; <abbrev xmlns:xlink="http://www.w3.org/1999/xlink" xlink:title="proximal (distal) segment of the endopod of the swimming legs" id="ABBRID0EPUAE" xlink:type="simple">Endp-1</abbrev> small, wider than long, with inner spinules; <abbrev xmlns:xlink="http://www.w3.org/1999/xlink" xlink:title="endopod" id="ABBRID0ETUAE" xlink:type="simple">Endp</abbrev>-2 ca. 3.5× as long as wide, armed with five elements of which outer spiniform and slender, inner apical one reaching middle of outer apical one, two inner ones subequal in length.</p><fig id="F7" position="float" orientation="portrait"><object-id xmlns:xlink="http://www.w3.org/1999/xlink" content-type="doi" xlink:type="simple">10.3897/zookeys.1151.96715.figure7</object-id><object-id xmlns:xlink="http://www.w3.org/1999/xlink" content-type="arpha" xlink:type="simple">7D42FBDC-CC8F-5269-859B-B2D123933F4D</object-id><label>Figure 7.</label><caption><p><italic><tp:taxon-name><tp:taxon-name-part taxon-name-part-type="genus" reg="Cletocamptus">Cletocamptus</tp:taxon-name-part><tp:taxon-name-part taxon-name-part-type="species" reg="thailandensis">thailandensis</tp:taxon-name-part></tp:taxon-name></italic> sp. nov. female, holotype <bold>A</bold> P3 <bold>B</bold> P4. Scale bar: 50 μm.</p></caption><graphic xmlns:xlink="http://www.w3.org/1999/xlink" xlink:href="zookeys-1151-001_article-96715__-g007.jpg" position="float" orientation="portrait" xlink:type="simple" id="oo_817111.jpg"><uri content-type="original_file" xlink:type="simple">https://binary.pensoft.net/fig/817111</uri></graphic></fig><p>P4 (Fig. <xref ref-type="fig" rid="F7">7B</xref>). Intercoxal sclerite, praecoxa, coxa, and basis as those of P2. <abbrev xmlns:xlink="http://www.w3.org/1999/xlink" xlink:title="exopod" id="ABBRID0EZVAE" xlink:type="simple">Exp</abbrev> three-segmented; <abbrev xmlns:xlink="http://www.w3.org/1999/xlink" xlink:title="proximal (middle, distal) segment of the exopod of the swimming legs" id="ABBRID0E4VAE" xlink:type="simple">Exp-1</abbrev> and <abbrev xmlns:xlink="http://www.w3.org/1999/xlink" xlink:title="exopod" id="ABBRID0EBWAE" xlink:type="simple">Exp</abbrev>-2 as those of P2; <abbrev xmlns:xlink="http://www.w3.org/1999/xlink" xlink:title="exopod" id="ABBRID0EFWAE" xlink:type="simple">Exp</abbrev>-3 with five elements (two outer spines, two distal and one inner seta). <abbrev xmlns:xlink="http://www.w3.org/1999/xlink" xlink:title="endopod" id="ABBRID0EJWAE" xlink:type="simple">Endp</abbrev> two-segmented; <abbrev xmlns:xlink="http://www.w3.org/1999/xlink" xlink:title="proximal (distal) segment of the endopod of the swimming legs" id="ABBRID0ENWAE" xlink:type="simple">Endp-1</abbrev> small, wider than long, with inner spinules; <abbrev xmlns:xlink="http://www.w3.org/1999/xlink" xlink:title="endopod" id="ABBRID0ERWAE" xlink:type="simple">Endp</abbrev>-2 ca. 2.5× as long as wide, armed with two apical setae of which outer ca. 2.5× as long as inner one.</p><p>Armature formula of P1–P4 as in Table <xref ref-type="table" rid="T1">1</xref>.</p><table-wrap id="T1" position="float" orientation="portrait"><label>Table 1.</label><caption><p>Armature formula of P1–P4 of <italic><tp:taxon-name><tp:taxon-name-part taxon-name-part-type="genus" reg="Cletocamptus">Cletocamptus</tp:taxon-name-part><tp:taxon-name-part taxon-name-part-type="species" reg="thailandensis">thailandensis</tp:taxon-name-part></tp:taxon-name></italic> sp. nov. Arabic numerals indicate number of setae; Roman numerals indicate number of spines.</p></caption><table id="TID0ENHAI" rules="all"><tbody><tr><th rowspan="2" colspan="1">Legs</th><th rowspan="2" colspan="1">Basis</th><th rowspan="1" colspan="3">Exopod</th><th rowspan="1" colspan="3">Endopod</th></tr><tr><th rowspan="1" colspan="1">1</th><th rowspan="1" colspan="1">2</th><th rowspan="1" colspan="1">3</th><th rowspan="1" colspan="1">1</th><th rowspan="1" colspan="1">2</th><th rowspan="1" colspan="1">3</th></tr><tr><td rowspan="1" colspan="1">P1</td><td rowspan="1" colspan="1">I-I</td><td rowspan="1" colspan="1">I-0</td><td rowspan="1" colspan="1">I-1</td><td rowspan="1" colspan="1">I-I1-1</td><td rowspan="1" colspan="1">0-1</td><td rowspan="1" colspan="1">0-I1-1</td><td rowspan="1" colspan="1"/></tr><tr><td rowspan="1" colspan="1">P2</td><td rowspan="1" colspan="1">I-0</td><td rowspan="1" colspan="1">I-0</td><td rowspan="1" colspan="1">I-1</td><td rowspan="1" colspan="1">II-2-1</td><td rowspan="1" colspan="1">0-0</td><td rowspan="1" colspan="1">I-1-1</td><td rowspan="1" colspan="1"/></tr><tr><td rowspan="1" colspan="1">P3</td><td rowspan="1" colspan="1">1-0</td><td rowspan="1" colspan="1">I-0</td><td rowspan="1" colspan="1">I-1</td><td rowspan="1" colspan="1">II-2-2</td><td rowspan="1" colspan="1">0-0</td><td rowspan="1" colspan="1">I-2-2</td><td rowspan="1" colspan="1"/></tr><tr><td rowspan="1" colspan="1">P3 (male)</td><td rowspan="1" colspan="1">1-0</td><td rowspan="1" colspan="1">I-0</td><td rowspan="1" colspan="1">I-1</td><td rowspan="1" colspan="1">II-2-2</td><td rowspan="1" colspan="1">0-0</td><td rowspan="1" colspan="1">0-0</td><td rowspan="1" colspan="1">0-2-0</td></tr><tr><td rowspan="1" colspan="1">P4</td><td rowspan="1" colspan="1">1-0</td><td rowspan="1" colspan="1">I-0</td><td rowspan="1" colspan="1">I-1</td><td rowspan="1" colspan="1">II-2-1</td><td rowspan="1" colspan="1">0-0</td><td rowspan="1" colspan="1">0-2-0</td><td rowspan="1" colspan="1"/></tr></tbody></table></table-wrap><p>P5 (Fig. <xref ref-type="fig" rid="F3">3C</xref>). Baseoendopod and <abbrev xmlns:xlink="http://www.w3.org/1999/xlink" xlink:title="exopod" id="ABBRID0EW3AE" xlink:type="simple">Exp</abbrev> completely fused basally, with large notch between them; left and right legs completely separated. Baseoendopodal lobe ca. 1.5× as long as length of exopodal one, with one outer, two apical and three inner setae. Exopodal lobe with five elements accompanied with slender, outer seta of basis; relative length and characteristics of setae on both baseoendopodal and exopodal lobes as shown.</p><p>P6 (Fig. <xref ref-type="fig" rid="F3">3B</xref>) reduced to minute prominence, forming simple plate near anterior margin of genital double-somite, with row of minute spinules and one short seta on each side.</p></tp:treatment-sec><tp:treatment-sec sec-type="description" id="SECID0EA4AE"><title>Description of adult male.</title><p>Body smaller than in female. Total body length, excluding caudal setae, ranging from 483 µm to 505 µm (mean = 493; <italic>n</italic> = 4). Prosome ca. 1.1× as long as urosome (Fig. <xref ref-type="fig" rid="F8">8A, B</xref>). Cephalothorax slightly longer than wide, ca. 0.6× as long as length of prosome. Rostrum (Fig. <xref ref-type="fig" rid="F8">8C</xref>) well developed, distinct, narrower than that of female, with rounded tip; dorsal surface with pair of sensilla, ventral surface with arch row of long spinules subdistally. Ornamentation of cephalothorax and free prosomite as those of female.</p><fig id="F8" position="float" orientation="portrait"><object-id xmlns:xlink="http://www.w3.org/1999/xlink" content-type="doi" xlink:type="simple">10.3897/zookeys.1151.96715.figure8</object-id><object-id xmlns:xlink="http://www.w3.org/1999/xlink" content-type="arpha" xlink:type="simple">6505BE95-8109-5409-B1BD-E4ECD7A7F777</object-id><label>Figure 8.</label><caption><p><italic><tp:taxon-name><tp:taxon-name-part taxon-name-part-type="genus" reg="Cletocamptus">Cletocamptus</tp:taxon-name-part><tp:taxon-name-part taxon-name-part-type="species" reg="thailandensis">thailandensis</tp:taxon-name-part></tp:taxon-name></italic> sp. nov. male, allotype <bold>A</bold> habitus, dorsal view <bold>B</bold> habitus, lateral view <bold>C</bold> rostrum, frontal view <bold>D</bold> anal somite and caudal rami, dorsal view. Scale bars: 50 μm.</p></caption><graphic xmlns:xlink="http://www.w3.org/1999/xlink" xlink:href="zookeys-1151-001_article-96715__-g008.jpg" position="float" orientation="portrait" xlink:type="simple" id="oo_817112.jpg"><uri content-type="original_file" xlink:type="simple">https://binary.pensoft.net/fig/817112</uri></graphic></fig><p>Urosome (Figs <xref ref-type="fig" rid="F8">8A, B</xref>, <xref ref-type="fig" rid="F9">9A</xref>) six-segmented, comprising fifth pedigerous somite, genital somite and four free abdominal somites; lateral surface of all abdominal somites with row of moderately long spinules. Dorsal and lateral surfaces of fifth pedigerous somite with numerous transverse rows of spinules, with spinules and subdistal sensilla near posterior margin; posterior margin with long spinules. Genital somite with numerous transverse rows of spinules, with spinules and subdistal sensilla near posterior margin; posterior margin with larger spinules dorsally and long spinules laterally. Genital opening positioned mid-ventrally near anterior margin of genital somite (Fig. <xref ref-type="fig" rid="F9">9A</xref>). First to third abdominal somites as those of female, but lacking hair-like spinules near posterior margin; spinule ornamentation lesser developed in comparison to those of female, each somite with three medial rows of spinules ventrally. Anal somite (Figs <xref ref-type="fig" rid="F8">8D</xref>, <xref ref-type="fig" rid="F9">9A</xref>) as that of female.</p><fig id="F9" position="float" orientation="portrait"><object-id xmlns:xlink="http://www.w3.org/1999/xlink" content-type="doi" xlink:type="simple">10.3897/zookeys.1151.96715.figure9</object-id><object-id xmlns:xlink="http://www.w3.org/1999/xlink" content-type="arpha" xlink:type="simple">8A987841-54F5-5394-8BA8-F1FE11430864</object-id><label>Figure 9.</label><caption><p><italic><tp:taxon-name><tp:taxon-name-part taxon-name-part-type="genus" reg="Cletocamptus">Cletocamptus</tp:taxon-name-part><tp:taxon-name-part taxon-name-part-type="species" reg="thailandensis">thailandensis</tp:taxon-name-part></tp:taxon-name></italic> sp. nov. male, allotype (<bold>A, B</bold>); paratype (<bold>C</bold>) <bold>A</bold> urosome, ventral view <bold>B</bold> antennule <bold>C</bold> segments 4–6 of antennule. Scale bars: 50 μm.</p></caption><graphic xmlns:xlink="http://www.w3.org/1999/xlink" xlink:href="zookeys-1151-001_article-96715__-g009.jpg" position="float" orientation="portrait" xlink:type="simple" id="oo_817113.jpg"><uri content-type="original_file" xlink:type="simple">https://binary.pensoft.net/fig/817113</uri></graphic></fig><p>Caudal rami (Figs <xref ref-type="fig" rid="F8">8D</xref>, <xref ref-type="fig" rid="F9">9A</xref>) as that of female, but inner margin with only two transverse rows of spinules. <abbrev xmlns:xlink="http://www.w3.org/1999/xlink" xlink:title="outer terminal seta" id="ABBRID0ETAAG" xlink:type="simple">Seta IV</abbrev> and V, ca. 0.26× and ca. 0.59× body length, respectively. <abbrev xmlns:xlink="http://www.w3.org/1999/xlink" xlink:title="terminal accessory seta" id="ABBRID0EXAAG" xlink:type="simple">Seta VI</abbrev> relatively shorter than that of female.</p><p>Antennule (Fig. <xref ref-type="fig" rid="F9">9B, C</xref>) subchirocerate, six-segmented. First segment with two rows of spinules medially. Fourth segment bulbous, with aesthetasc on peduncle. Ultimate segment with two claw-shaped extensions subdistally. Aesthetascs to seta at base. Armature formula: 1-[1], 2-[9], 3-[6], 4-[7 + (1 + <abbrev xmlns:xlink="http://www.w3.org/1999/xlink" xlink:title="aesthetasc" id="ABBRID0EBBAG" xlink:type="simple">ae</abbrev>)], 5-[1], 6-[6 + (1+<abbrev xmlns:xlink="http://www.w3.org/1999/xlink" xlink:title="aesthetasc" id="ABBRID0EFBAG" xlink:type="simple">ae</abbrev>)].</p><p>Antenna, mandible, maxillule, maxilla, and maxilliped as those of female.</p><p>P1 (Fig. <xref ref-type="fig" rid="F10">10A</xref>) as that of female, except for the projection on inner distal corner of basis.</p><fig id="F10" position="float" orientation="portrait"><object-id xmlns:xlink="http://www.w3.org/1999/xlink" content-type="doi" xlink:type="simple">10.3897/zookeys.1151.96715.figure10</object-id><object-id xmlns:xlink="http://www.w3.org/1999/xlink" content-type="arpha" xlink:type="simple">C312E805-7FCC-565C-9FB6-C18B9E8DB92C</object-id><label>Figure 10.</label><caption><p><italic><tp:taxon-name><tp:taxon-name-part taxon-name-part-type="genus" reg="Cletocamptus">Cletocamptus</tp:taxon-name-part><tp:taxon-name-part taxon-name-part-type="species" reg="thailandensis">thailandensis</tp:taxon-name-part></tp:taxon-name></italic> sp. nov. male, allotype <bold>A</bold> P1 <bold>B</bold> P2 <bold>C</bold> P5. Scale bars: 50 μm.</p></caption><graphic xmlns:xlink="http://www.w3.org/1999/xlink" xlink:href="zookeys-1151-001_article-96715__-g010.jpg" position="float" orientation="portrait" xlink:type="simple" id="oo_817114.jpg"><uri content-type="original_file" xlink:type="simple">https://binary.pensoft.net/fig/817114</uri></graphic></fig><p>P2 (Fig. <xref ref-type="fig" rid="F10">10B</xref>) as that of female, except for sexual dimorphic (slightly shorter and stronger) inner seta on <abbrev xmlns:xlink="http://www.w3.org/1999/xlink" xlink:title="endopod" id="ABBRID0EUCAG" xlink:type="simple">Endp</abbrev>-2.</p><p>P3 (Fig. <xref ref-type="fig" rid="F11">11A</xref>) as that of female in intercoxal sclerite, praecoxa, coxa, basis, and <abbrev xmlns:xlink="http://www.w3.org/1999/xlink" xlink:title="exopod" id="ABBRID0E5CAG" xlink:type="simple">Exp</abbrev>. <abbrev xmlns:xlink="http://www.w3.org/1999/xlink" xlink:title="endopod" id="ABBRID0ECDAG" xlink:type="simple">Endp</abbrev> three-segmented; <abbrev xmlns:xlink="http://www.w3.org/1999/xlink" xlink:title="proximal (distal) segment of the endopod of the swimming legs" id="ABBRID0EGDAG" xlink:type="simple">Endp-1</abbrev> short, wider than long; <abbrev xmlns:xlink="http://www.w3.org/1999/xlink" xlink:title="endopod" id="ABBRID0EKDAG" xlink:type="simple">Endp</abbrev>-2 drawn out into apophysis, with row of spinules on outer margin and on frontal surface near base of <abbrev xmlns:xlink="http://www.w3.org/1999/xlink" xlink:title="endopod" id="ABBRID0EODAG" xlink:type="simple">Endp</abbrev>-3, apophysis surpassing tip of <abbrev xmlns:xlink="http://www.w3.org/1999/xlink" xlink:title="endopod" id="ABBRID0ESDAG" xlink:type="simple">Endp</abbrev>-3; <abbrev xmlns:xlink="http://www.w3.org/1999/xlink" xlink:title="endopod" id="ABBRID0EWDAG" xlink:type="simple">Endp</abbrev>-3 with two apical setae.</p><fig id="F11" position="float" orientation="portrait"><object-id xmlns:xlink="http://www.w3.org/1999/xlink" content-type="doi" xlink:type="simple">10.3897/zookeys.1151.96715.figure11</object-id><object-id xmlns:xlink="http://www.w3.org/1999/xlink" content-type="arpha" xlink:type="simple">7B5BD96C-8087-5C14-8B5B-91C2BC3CA639</object-id><label>Figure 11.</label><caption><p><italic><tp:taxon-name><tp:taxon-name-part taxon-name-part-type="genus" reg="Cletocamptus">Cletocamptus</tp:taxon-name-part><tp:taxon-name-part taxon-name-part-type="species" reg="thailandensis">thailandensis</tp:taxon-name-part></tp:taxon-name></italic> sp. nov. male, allotype <bold>A</bold> P3 <bold>B</bold> P4. Scale bar: 50 μm.</p></caption><graphic xmlns:xlink="http://www.w3.org/1999/xlink" xlink:href="zookeys-1151-001_article-96715__-g011.jpg" position="float" orientation="portrait" xlink:type="simple" id="oo_817115.jpg"><uri content-type="original_file" xlink:type="simple">https://binary.pensoft.net/fig/817115</uri></graphic></fig><p>P4 (Fig. <xref ref-type="fig" rid="F11">11B</xref>) as that of female.</p><p>Left and right legs of P5 (Fig. <xref ref-type="fig" rid="F10">10C</xref>) fused medially at base, with medial notch indicating former separation between them; baseoendopod and <abbrev xmlns:xlink="http://www.w3.org/1999/xlink" xlink:title="exopod" id="ABBRID0ECFAG" xlink:type="simple">Exp</abbrev> fused basally, with large notch indicating division between baseoendopodal and exopodal lobes. Baseoendopodal lobe with three pinnate spiniform setae apically, setae subequal in length; exopodal lobe with spinules at base of outermost apical seta, armed with four elements of which three apical ones pinnate and spiniform, outermost smooth and slender. Smooth soft seta on outer margin of basis, accompanied with row of spinules at base.</p><p>P6 (Fig. <xref ref-type="fig" rid="F9">9A</xref>) reduced to simple plate, without armature and ornamentation. Posterior margin smooth.</p></tp:treatment-sec><tp:treatment-sec sec-type="etymology" id="SECID0EMFAG"><title>Etymology.</title><p>The species name is a noun proposed to reflect the name of the country, ‘Thailand’, where the new species was encountered. It is in the nominative singular, gender masculine.</p></tp:treatment-sec><tp:treatment-sec sec-type="type locality" id="SECID0ERFAG"><title>Type locality.</title><p>The new species was collected from a water body at the base of an isolated limestone mountain (Fig. <xref ref-type="fig" rid="F1">1A, B</xref>) that is the distalmost part of the Cha Moon-Cha Mao Mountain Range in the Gong Din Subdistrict, Klaeng District, Rayong Province, Eastern Thailand. The coordinates of the type locality are <named-content xmlns:xlink="http://www.w3.org/1999/xlink" content-type="dwc:verbatimCoordinates" xlink:type="simple"><named-content content-type="geo-json" specific-use="{&#34;type&#34;:&#34;Point&#34;,&#34;coordinates&#34;:[101.798656,12.764711]}" id="NCID0E5FAG" xlink:type="simple">12°45'52.96"N, 101°47'55.16"E</named-content></named-content>. The mountain is located beside a monastery known in Thai as ‘Wat Tham Rakang Thong’ (Tham Rakang Thong Monastery). The mountain and the water body are surrounded by a manmade concrete road (Fig. <xref ref-type="fig" rid="F1">1C</xref>), which separates the mountain and the monastery from the mangrove forests. The water is ca. 20 cm in depth and transparent with a brown color. The bottom of the water body is covered by leaf litter and filamentous algae. On the first sampling occasion, the temperature was 27.4 °C, the pH was 5.48, and the dissolved oxygen level was 5.5 mg L<sup>-1</sup>. The water electroconductivity and total dissolved solids were higher than 3,999 µS cm<sup>-1</sup> and 2,000 ppm, respectively. On the second occasion, the temperature was 30.0 °C, the pH was 6.53, the electroconductivity was 2,158 µS cm<sup>-1</sup>, and the total dissolved solids were 1,080 ppm. The new species was collected with other zooplankton species, such as <italic><tp:taxon-name><tp:taxon-name-part taxon-name-part-type="genus" reg="Phyllognathopus">Phyllognathopus</tp:taxon-name-part><tp:taxon-name-part taxon-name-part-type="species" reg="paludosus">paludosus</tp:taxon-name-part></tp:taxon-name></italic> (Mrazek, 1893), <italic><tp:taxon-name><tp:taxon-name-part taxon-name-part-type="genus" reg="Mesocyclops">Mesocyclops</tp:taxon-name-part><tp:taxon-name-part taxon-name-part-type="species" reg="ogunnus">ogunnus</tp:taxon-name-part></tp:taxon-name></italic> Onabamiro, 1957 (the most dominant), <italic><tp:taxon-name><tp:taxon-name-part taxon-name-part-type="genus" reg="Apocyclops">Apocyclops</tp:taxon-name-part><tp:taxon-name-part taxon-name-part-type="species" reg="borneoensis">borneoensis</tp:taxon-name-part></tp:taxon-name></italic> Lindberg, 1954, <italic><tp:taxon-name><tp:taxon-name-part taxon-name-part-type="genus" reg="Tropocyclops">Tropocyclops</tp:taxon-name-part></tp:taxon-name></italic> sp., <italic><tp:taxon-name><tp:taxon-name-part taxon-name-part-type="genus" reg="Nitokra">Nitokra</tp:taxon-name-part></tp:taxon-name></italic> sp., the rotifer of the genus <italic><tp:taxon-name><tp:taxon-name-part taxon-name-part-type="genus" reg="Testudinella">Testudinella</tp:taxon-name-part></tp:taxon-name></italic> Bory de St. Vincent, 1822, the cladoceran of the genus <italic><tp:taxon-name><tp:taxon-name-part taxon-name-part-type="genus" reg="Leberis">Leberis</tp:taxon-name-part></tp:taxon-name></italic> Smirnov, 1989, and ostracods. Aquatic insects belonging to the order <tp:taxon-name><tp:taxon-name-part taxon-name-part-type="order">Ephemeroptera</tp:taxon-name-part></tp:taxon-name> and the family <tp:taxon-name><tp:taxon-name-part taxon-name-part-type="family">Chironomidae</tp:taxon-name-part></tp:taxon-name> were also observed.</p></tp:treatment-sec><tp:treatment-sec sec-type="distribution" id="SECID0ETIAG"><title>Distribution.</title><p>The species has been known from the type locality only.</p></tp:treatment-sec><tp:treatment-sec><!--Section generated to contain objects referenced in tp:taxon-treatment.--><fig id="F1" position="float" orientation="portrait"><object-id xmlns:xlink="http://www.w3.org/1999/xlink" content-type="doi" xlink:type="simple">10.3897/zookeys.1151.96715.figure1</object-id><object-id xmlns:xlink="http://www.w3.org/1999/xlink" content-type="arpha" xlink:type="simple">8AD27620-A96E-56D1-AA10-1B5BA007FCFA</object-id><label>Figure 1.</label><caption><p>Geographical location and details of sampling site <bold>A</bold> map of Thailand and location of sampling site in Rayong province (indicated by a triangular) <bold>B</bold> details of the mountain in which, the specimens were collected <bold>C</bold> details of the type locality.</p></caption><graphic xmlns:xlink="http://www.w3.org/1999/xlink" xlink:href="zookeys-1151-001_article-96715__-g001.jpg" position="float" orientation="portrait" xlink:type="simple" id="oo_817105.jpg"><uri content-type="original_file" xlink:type="simple">https://binary.pensoft.net/fig/817105</uri></graphic></fig></tp:treatment-sec></tp:taxon-treatment>
